# Supplementary material for: Social support and medication adherence in type 2 diabetes: unraveling the sequential mediating pathways of empowerment and health literacy
Source: Front Public Health. 2026 Jul 8;14:1783412. doi: 10.3389/fpubh.2026.1783412 (PMC13388864; doi:10.3389/fpubh.2026.1783412)
Supplement: Supplementary file 4 [file Table_2.XLSX]

## Sheet: 111
ID	gender	age	education	income	occupation	time	complication	A1	A2	A3	A4	A5	A6	A7	A8	A9	A10	A11	A12	A13	A14	Informational	Numeracy	Communicative	B1	B2	B3	B4	B5	B6	B7	B8	B9	B10	B11	B12	B13	B14	B15	B16	B17	B18	B19	Tangible	Information	Interaction	Affectionate	C1	C2
1	1	45	1	1	5	1	2	1	3	1	1	3	1	1	2	2	3	2	2	3	3	11	9	8	4	2	2	3	3	2	1	2	2	1	3	1	1	3	2	1	1	2	3	13	13	5	8	4	2
2	2	21	4	1	5	1	1	5	5	4	5	3	5	5	4	4	5	3	4	4	4	32	16	12	5	4	4	4	4	3	3	4	5	3	4	3	3	4	3	4	4	3	3	17	28	13	12	5	5
3	1	65	1	1	5	10	1	4	3	5	3	3	3	3	4	3	4	3	3	2	4	24	14	9	5	1	3	5	4	1	2	1	4	1	5	3	1	5	3	2	1	3	3	20	18	4	11	3	1
4	1	68	2	1	2	1	2	4	5	4	4	5	4	4	5	3	5	2	4	5	3	30	15	12	4	1	3	4	4	1	1	1	4	1	3	2	2	4	2	2	1	3	5	15	15	5	13	4	2
5	2	60	2	3	4	10	2	3	2	2	3	1	3	1	4	3	4	3	4	4	4	15	14	12	4	3	3	3	4	4	2	3	4	4	4	2	4	4	2	3	4	3	4	15	21	16	12	4	2
6	1	51	5	3	1	16	1	4	4	5	5	3	4	3	5	4	5	3	4	4	3	28	17	11	2	2	2	2	4	4	1	2	3	2	3	2	1	3	2	1	2	2	3	10	14	9	10	4	3
7	1	59	3	2	1	14	2	4	4	5	5	5	5	5	5	3	3	3	5	5	5	33	14	15	4	3	2	4	5	5	3	2	5	5	3	3	5	3	4	4	4	4	4	14	25	19	14	4	4
8	1	69	4	3	4	5	1	5	5	3	5	4	3	3	5	5	5	5	4	5	4	28	20	13	5	4	4	4	5	5	4	5	5	5	5	3	5	5	4	4	5	3	5	19	31	20	15	4	3
9	1	45	4	3	2	9	1	5	5	5	5	1	5	5	5	4	5	5	5	5	4	31	19	14	4	3	3	4	5	4	2	2	5	4	5	4	5	4	3	2	5	3	3	17	22	18	13	5	4
10	2	61	1	1	2	21	2	2	3	2	2	2	3	2	2	2	2	1	3	4	2	16	7	9	4	2	1	3	3	2	3	3	2	3	3	3	1	3	2	4	2	3	3	13	21	8	8	3	2
11	1	52	4	1	3	15	2	4	1	1	5	4	2	2	3	2	4	1	3	5	4	19	10	12	1	1	1	1	4	2	1	1	2	1	1	1	1	1	1	1	2	1	2	4	8	6	8	2	3
12	2	65	1	1	2	1	2	1	1	1	1	2	1	1	1	1	1	1	1	2	1	8	4	4	3	1	2	3	4	5	1	1	3	5	3	1	4	4	1	2	3	3	3	13	12	17	10	2	3
13	1	49	5	3	1	21	2	5	5	5	5	3	5	5	5	5	5	5	5	5	5	33	20	15	5	5	5	4	5	2	5	4	5	2	4	2	2	5	3	3	1	5	5	18	32	7	15	4	5
14	1	38	5	4	1	5	2	4	5	5	5	4	5	5	4	3	3	2	4	4	5	33	12	13	5	5	3	5	5	5	5	5	5	5	4	5	5	5	5	5	4	5	3	19	38	19	13	4	3
15	1	51	3	1	2	0.5	1	5	5	5	5	5	5	5	4	5	4	4	5	5	4	35	17	14	5	4	4	4	4	5	5	3	5	5	5	3	4	5	4	4	5	5	5	19	32	19	14	5	4
16	1	70	6	4	4	7	2	3	5	4	5	4	5	5	4	4	5	3	2	3	4	31	16	9	5	3	2	3	5	3	3	4	5	3	4	3	4	5	4	4	4	4	5	17	27	14	15	4	2
17	2	62	3	2	4	5	2	5	5	2	5	3	1	3	5	3	5	3	4	5	5	24	16	14	4	2	2	3	3	4	3	2	5	5	5	4	5	5	2	3	5	3	5	17	21	19	13	5	4
18	2	59	3	2	4	24	2	3	5	3	5	4	3	2	4	2	3	3	2	4	2	25	12	8	1	5	5	1	5	5	1	5	5	5	1	4	5	1	1	3	5	5	5	4	29	20	15	4	3
19	2	52	6	4	1	0.9	2	5	5	5	5	4	5	5	4	3	3	4	5	5	3	34	14	13	4	3	3	5	5	5	5	3	5	5	3	3	4	3	3	3	5	5	5	15	28	19	15	5	4
20	1	59	2	1	2	0.6	2	5	5	1	5	1	4	1	5	4	5	4	5	5	4	22	18	14	5	3	2	5	5	1	2	3	5	1	4	3	3	5	3	2	4	4	5	19	22	9	15	4	1
21	1	61	2	2	2	12	2	4	5	1	5	5	5	1	5	5	5	3	4	5	5	26	18	14	4	4	3	5	5	5	4	5	5	5	5	5	4	5	5	4	5	5	4	19	35	19	14	3	2
22	1	58	5	4	4	12	1	5	5	5	5	5	5	5	5	4	5	5	5	5	4	35	19	14	5	2	5	5	5	5	5	4	5	4	5	5	4	5	4	5	5	5	5	20	35	18	15	4	5
23	1	47	1	2	2	6	2	2	3	3	3	2	4	4	3	2	3	2	3	5	2	21	10	10	4	3	3	4	4	2	3	3	2	3	4	4	3	4	4	3	2	3	4	16	26	10	10	4	4
24	1	74	3	3	4	21	2	4	4	4	4	3	4	4	3	2	3	2	1	2	2	27	10	5	5	1	2	5	5	2	2	1	5	2	5	1	2	5	3	1	1	4	5	20	15	7	15	4	2
25	2	18	1	1	5	0.5	1	5	5	5	5	4	5	1	5	5	4	4	1	4	5	30	18	10	5	4	4	5	5	4	4	5	5	2	5	4	4	5	4	4	5	5	5	20	34	15	15	3	2
26	2	54	4	2	1	2	1	5	5	5	4	5	5	5	3	3	4	4	5	5	5	34	14	15	5	5	4	5	4	4	4	5	4	4	4	5	5	3	4	5	4	5	5	17	37	17	13	4	3
27	1	68	2	2	4	10	2	2	4	2	3	3	2	2	1	1	1	2	1	2	1	18	5	4	5	3	2	5	5	4	3	2	5	2	4	3	1	4	3	3	1	4	4	18	23	8	14	3	2
28	2	64	1	1	2	1	1	1	3	1	2	1	1	1	2	1	2	1	2	3	1	10	6	6	5	1	2	5	5	3	1	1	5	2	3	1	1	5	1	1	1	2	3	18	10	7	13	4	3
29	1	44	5	4	1	3	2	4	5	4	4	5	5	5	5	5	5	5	4	5	3	32	20	12	5	3	3	4	5	2	2	3	4	2	5	3	2	5	2	3	3	4	4	19	23	9	13	4	2
30	2	71	4	2	4	17	2	5	5	5	5	5	5	5	5	5	5	5	5	5	3	35	20	13	4	3	4	5	5	5	2	5	5	5	5	4	5	3	5	5	4	5	4	17	33	19	14	5	5
31	1	60	4	4	1	15	2	3	3	2	3	3	2	3	3	2	1	1	1	5	1	19	7	7	5	4	2	5	5	3	2	3	5	2	5	3	3	5	3	3	2	4	4	20	24	10	14	4	2
32	1	18	3	1	5	1	1	5	5	4	5	3	5	5	4	3	4	3	5	5	4	32	14	14	5	4	5	5	4	5	5	3	4	2	3	2	1	4	4	4	3	4	5	17	31	11	13	4	4
33	1	77	3	2	2	35	2	3	4	5	5	4	5	4	5	4	5	4	3	5	4	30	18	12	4	4	4	5	4	5	5	5	4	5	3	3	4	5	4	4	5	3	4	17	32	19	12	4	3
34	2	68	1	2	4	20	2	4	4	5	5	2	5	5	3	2	5	2	4	5	5	30	12	14	4	4	3	5	4	5	4	5	5	5	5	4	5	5	5	5	4	4	5	19	34	19	14	5	4
35	1	56	2	2	2	7	2	5	4	4	4	3	3	3	3	2	5	1	5	5	5	26	11	15	4	3	2	4	4	5	4	4	4	4	5	5	4	5	3	3	4	5	4	18	29	17	12	4	3
36	2	58	1	1	5	12	2	1	1	1	3	2	2	1	4	2	4	2	4	4	4	11	12	12	3	2	1	3	2	2	2	2	3	2	1	2	2	2	1	1	2	2	3	9	13	8	8	4	2
37	2	71	1	1	1	8	1	2	1	2	4	3	2	1	3	2	3	1	3	4	1	15	9	8	2	2	2	3	3	1	1	3	3	2	3	3	1	3	3	2	3	3	1	11	19	7	7	4	3
38	2	66	2	3	4	16	1	2	3	2	3	3	2	2	4	2	4	2	3	4	3	17	12	10	1	1	3	1	1	4	1	1	2	3	1	3	3	1	1	1	3	3	1	4	14	13	4	2	2
39	2	60	2	2	4	11	2	1	1	2	4	2	1	1	4	2	3	2	2	4	3	12	11	9	4	1	2	3	5	3	1	1	5	2	1	2	3	1	1	4	3	5	1	9	17	11	11	4	5
40	1	70	2	3	4	1	1	3	4	4	3	3	3	2	3	4	2	1	2	5	2	22	10	9	5	5	5	5	5	5	3	5	5	5	3	5	5	2	5	5	5	5	3	15	38	20	13	4	4
41	1	76	2	3	4	24	1	4	5	5	5	3	4	4	5	3	4	3	5	5	4	30	15	14	1	1	1	1	4	3	1	2	4	4	5	2	4	5	1	2	4	5	3	12	15	15	11	3	5
43	1	84	2	2	4	2	2	1	2	2	3	2	3	1	3	2	3	2	2	4	3	14	10	9	5	1	3	5	5	1	1	1	5	1	5	3	1	5	3	3	1	5	3	20	20	4	13	4	2
44	2	75	1	1	5	13	2	1	3	1	2	2	2	1	2	1	2	1	3	4	1	12	6	8	1	2	1	2	2	2	3	2	3	1	1	2	1	1	4	1	1	3	4	5	18	5	9	4	3
45	1	51	5	4	1	5	1	5	5	4	5	3	5	5	5	5	5	5	5	5	5	32	20	15	5	4	5	5	5	4	3	4	5	4	5	4	5	3	3	5	4	5	5	18	33	17	15	4	2
46	2	51	2	2	4	9	1	3	3	3	4	4	4	2	4	2	3	1	2	4	1	23	10	7	5	4	5	5	5	5	5	4	5	5	4	5	5	5	5	5	5	5	5	19	38	20	15	5	3
47	1	53	5	3	1	13	1	4	5	5	5	5	5	4	5	3	5	3	2	3	3	33	16	8	4	4	2	4	5	5	4	3	5	5	5	2	5	5	4	2	5	5	5	18	26	20	15	4	4
48	2	61	4	1	4	16	2	4	5	5	5	4	4	3	4	2	4	2	1	5	4	30	12	10	5	4	3	5	3	5	3	5	3	3	5	4	3	5	4	4	2	5	2	20	32	13	8	4	4
49	2	76	3	2	4	21	1	3	4	5	4	1	3	3	5	4	4	5	4	5	2	23	18	11	3	4	3	3	2	2	4	3	3	2	2	3	3	3	3	4	2	4	2	11	28	9	7	3	1
50	2	46	5	4	1	4	1	4	5	5	5	3	5	5	4	2	5	4	5	5	3	32	15	13	5	5	5	5	5	5	5	5	5	5	5	3	5	5	4	1	5	5	5	20	33	20	15	4	5
51	1	65	2	4	1	21	1	4	4	4	5	4	4	3	5	2	5	3	5	5	5	28	15	15	5	3	2	5	5	5	5	5	5	5	5	4	3	4	4	4	4	4	4	19	31	17	14	4	4
52	1	57	1	3	3	22	2	3	4	3	4	3	4	3	4	1	3	2	1	2	1	24	10	4	4	2	3	3	2	4	2	3	3	3	3	3	4	3	1	2	5	1	2	13	17	16	7	3	1
53	2	66	3	1	2	7	1	4	4	5	5	4	4	4	5	4	5	4	4	5	4	30	18	13	5	5	4	5	5	4	5	5	5	5	5	5	4	5	5	5	4	5	5	20	39	17	15	5	4
54	1	64	5	4	4	20	2	4	4	4	4	4	4	3	3	2	4	2	4	4	3	27	11	11	4	1	2	4	3	4	1	1	3	3	4	3	4	4	1	2	4	3	2	16	14	15	8	4	2
55	1	66	4	3	4	27	2	4	4	3	4	3	4	5	4	4	4	4	4	5	4	27	16	13	5	4	4	5	5	5	3	3	5	5	5	2	4	5	3	3	5	3	3	20	25	19	13	4	2
56	2	39	1	1	5	6	2	3	3	4	4	3	2	3	3	2	2	2	4	5	5	45	22	9	5	2	2	5	5	3	1	2	3	2	4	3	1	4	1	2	2	4	4	18	17	8	12	4	1
57	2	71	3	2	4	21	2	1	2	2	5	1	3	1	3	2	3	1	2	3	1	30	15	9	1	1	2	1	3	5	1	2	3	4	1	2	3	1	1	1	2	1	2	4	11	14	8	2	2
58	2	74	1	1	5	4	2	2	2	3	3	2	2	1	3	1	3	1	2	4	3	32	15	8	4	2	2	3	3	2	1	2	2	1	2	1	1	2	1	2	3	3	3	11	14	7	8	4	3
60	1	42	4	4	1	7	1	2	5	5	5	3	5	5	5	2	5	5	5	5	3	30	17	13	5	5	5	5	5	5	5	5	5	5	5	5	5	5	3	5	5	4	5	20	37	20	15	2	1
61	1	76	3	2	4	17	2	2	5	5	5	5	2	2	4	4	5	4	2	5	2	26	17	9	5	1	3	5	5	3	2	1	5	5	5	4	3	5	2	3	5	5	5	20	21	16	15	4	5
62	2	74	4	4	4	6	1	4	5	5	5	2	5	3	5	3	5	4	4	5	4	29	17	13	4	4	3	4	5	5	3	5	5	5	5	4	5	5	4	4	5	4	5	18	31	20	15	5	3
63	1	65	1	2	2	3	2	3	5	5	5	5	5	5	5	1	5	5	4	5	2	33	16	11	4	4	5	5	5	2	2	5	5	3	5	4	4	5	4	3	3	4	5	19	31	12	15	5	2
64	1	75	3	2	4	11	2	1	3	3	4	2	1	1	4	4	5	4	2	3	2	15	17	7	4	1	2	4	3	2	1	1	3	2	4	3	3	4	2	3	2	4	4	16	17	9	10	2	2
65	2	66	1	1	5	6	2	1	1	1	1	3	1	5	4	3	4	3	5	5	1	13	14	11	5	3	1	4	3	4	2	1	3	5	4	2	3	5	1	2	5	3	2	18	15	17	8	3	4
66	1	59	4	3	3	5	1	3	3	4	5	1	4	3	4	2	4	2	2	5	2	23	12	9	5	4	4	4	5	5	5	5	5	4	5	5	4	5	5	5	4	5	5	19	38	17	15	5	4
67	1	65	1	1	4	3	2	1	2	2	4	1	1	1	4	1	5	4	5	5	5	12	14	15	5	4	2	5	5	3	2	3	5	3	5	4	3	5	3	2	3	3	5	20	23	12	15	4	3
68	1	66	1	2	4	8	2	3	2	2	2	2	1	1	4	3	5	3	4	5	5	13	15	14	4	3	4	5	5	1	2	3	5	1	5	3	1	5	3	4	1	5	4	19	27	4	14	3	1
69	2	58	3	2	3	6	2	3	4	3	3	3	1	1	5	5	5	3	5	5	2	18	18	12	4	3	2	4	3	4	3	2	3	4	4	4	4	3	3	3	5	2	3	15	22	17	9	4	3
70	2	59	3	2	3	5	1	2	2	4	5	3	4	5	5	5	5	4	5	5	5	25	19	15	4	3	3	4	3	5	3	5	5	5	5	3	5	4	3	4	5	3	4	17	27	20	12	5	2
71	1	71	4	4	1	8	1	4	4	5	4	4	3	2	5	3	4	2	5	4	5	26	14	14	4	5	4	4	4	4	3	4	4	5	5	4	4	4	3	3	4	4	4	17	30	17	12	5	4
72	2	81	2	1	5	15	2	4	5	4	5	3	3	1	5	3	5	3	5	5	5	25	16	15	5	4	4	5	5	4	4	4	4	4	5	4	3	5	5	4	4	4	4	20	33	15	13	5	2
73	1	55	2	1	1	7	2	3	4	3	4	4	3	2	4	4	4	3	3	5	5	23	15	13	5	4	5	5	5	5	4	5	4	5	5	4	4	5	3	3	4	4	5	20	32	18	14	5	4
74	2	85	2	3	4	14	1	1	5	2	5	3	3	1	2	2	3	1	2	2	1	20	8	5	3	2	3	3	4	3	4	3	4	3	2	2	3	2	3	3	3	2	4	10	22	12	12	4	3
75	1	74	5	4	4	3	2	5	5	5	5	4	1	1	5	5	5	4	4	5	1	26	19	10	5	5	3	5	5	5	5	5	5	5	5	3	3	5	3	3	5	5	5	20	32	18	15	5	4
76	2	77	3	3	4	20	2	5	5	5	5	5	1	1	5	1	1	5	5	5	5	27	12	15	5	3	3	5	5	5	3	4	5	5	5	4	5	4	5	5	5	5	5	19	32	20	15	4	2
77	1	69	3	3	1	10	1	1	5	5	5	3	4	4	5	4	5	4	5	5	4	27	18	14	4	2	1	3	4	5	2	1	4	5	5	2	5	4	2	1	5	3	2	16	14	20	10	4	4
78	1	61	4	3	1	20	1	5	5	5	5	3	4	3	5	4	4	3	5	5	3	30	16	13	5	5	5	5	5	4	5	4	5	5	5	3	5	5	5	5	5	5	5	20	37	19	15	4	3
79	1	60	5	4	4	20	2	5	5	5	5	5	5	5	5	4	4	4	5	5	2	35	17	12	5	2	5	5	5	5	3	2	5	4	5	4	2	5	2	5	4	5	4	20	28	15	14	5	4
80	1	41	2	3	5	11	2	1	5	5	5	3	4	3	4	3	5	3	4	4	3	26	15	11	5	4	3	5	3	4	3	2	4	4	5	4	5	5	4	3	5	3	4	20	26	18	11	4	3
81	1	65	3	3	4	16	2	1	5	5	4	5	2	1	5	2	2	4	2	4	3	23	13	9	5	1	2	5	5	5	2	1	5	4	5	4	4	5	1	2	4	2	5	20	15	17	15	4	2
82	1	59	2	2	4	7	2	4	5	4	5	3	5	5	2	3	5	3	3	2	4	31	13	9	5	5	5	3	5	5	4	4	5	4	5	3	4	5	1	3	5	3	4	18	28	18	14	4	3
84	2	53	1	1	5	7	2	1	2	1	2	3	1	1	3	2	2	1	2	3	1	11	8	6	3	1	1	2	3	2	1	1	3	2	3	1	2	2	1	1	1	2	1	10	9	7	7	4	2
85	2	81	1	2	4	33	2	4	5	5	5	4	3	2	4	3	4	2	3	5	4	28	13	12	4	4	4	5	5	3	4	5	5	3	4	4	4	5	4	4	4	4	5	18	33	14	15	5	4
86	1	37	3	3	5	5	2	3	4	4	4	5	3	5	5	4	5	4	3	5	4	28	18	12	5	5	5	5	4	4	4	5	5	4	5	4	4	5	4	4	4	4	5	20	35	16	14	5	4
87	1	57	3	2	5	4	2	4	4	4	4	3	4	3	4	3	5	3	4	4	2	26	15	10	4	3	3	4	5	4	4	5	5	5	5	4	4	5	5	2	4	3	5	18	29	17	15	5	2
88	2	56	1	1	5	0.5	1	1	1	1	4	3	1	1	4	3	4	3	5	5	4	12	14	14	4	4	2	3	2	1	3	4	1	1	4	3	5	3	2	3	4	4	2	14	25	11	5	2	2
89	2	55	5	4	1	3	2	4	5	5	5	4	5	5	5	4	5	5	5	5	5	33	19	15	5	5	5	5	5	5	5	5	5	5	4	5	5	4	5	5	4	1	5	18	36	19	15	4	4
90	2	53	1	2	2	20	1	5	5	5	5	3	5	5	3	3	3	3	5	5	2	33	12	12	5	4	3	5	5	5	4	4	5	5	5	4	5	5	4	4	5	4	5	20	31	20	15	5	3
91	1	71	5	4	1	15	2	5	5	5	5	2	5	5	4	3	3	4	5	5	4	32	14	14	5	4	5	3	4	2	5	2	5	4	5	4	4	5	4	2	4	3	3	18	29	14	12	5	4
92	1	41	5	4	1	10	1	4	5	5	5	4	5	4	5	5	5	5	5	5	5	32	20	15	4	4	3	4	5	4	4	4	5	5	4	3	5	5	3	3	4	2	5	17	26	18	15	3	2
93	1	51	5	4	1	5	1	4	5	4	5	3	5	5	3	3	5	5	5	5	5	31	16	15	4	5	4	3	5	5	5	4	5	5	4	5	5	4	5	4	5	2	5	15	34	20	15	5	4
94	2	47	1	1	2	7	1	2	2	3	3	4	2	2	4	4	3	4	3	2	4	18	15	9	3	1	1	2	5	5	1	1	5	5	2	1	5	2	1	1	5	2	5	9	9	20	15	3	2
95	1	60	5	4	1	16	1	4	5	5	5	5	5	5	5	5	5	4	5	5	3	34	19	13	5	1	2	5	5	2	2	2	5	2	5	3	2	4	2	3	2	3	5	19	18	8	15	4	2
96	2	65	1	1	2	15	1	1	1	1	5	2	1	1	4	3	5	4	5	5	4	12	16	14	5	1	3	5	5	2	2	1	5	2	5	3	2	5	1	1	4	3	2	20	15	10	12	3	1
97	2	70	1	2	4	3	2	5	5	5	5	5	2	1	4	3	4	2	3	4	3	28	13	10	4	2	3	4	5	5	3	2	5	5	5	3	5	5	4	4	5	5	3	18	26	20	13	5	4
98	2	77	1	1	5	18	2	1	3	4	4	2	1	1	3	4	4	2	2	4	4	16	13	10	4	2	3	4	5	3	3	2	5	3	4	3	4	4	4	4	3	2	4	16	23	13	14	4	4
99	1	50	5	4	1	5	1	4	5	5	5	3	5	4	5	4	5	3	4	5	2	31	17	11	5	3	4	5	5	3	4	4	5	1	5	3	1	5	2	4	2	5	4	20	29	7	14	2	3
100	1	51	2	3	5	10	1	1	4	4	4	3	5	2	5	4	4	5	4	5	1	23	18	10	5	4	5	5	5	1	2	4	5	1	5	3	3	5	3	1	1	3	3	20	25	6	13	4	5
101	2	60	2	2	4	3	2	3	5	5	5	3	4	3	5	3	5	2	3	5	3	28	15	11	5	5	5	5	5	5	5	5	5	5	5	5	5	5	4	5	5	5	3	20	39	20	13	4	3
102	2	65	3	1	3	15	2	2	4	4	3	2	3	2	5	3	3	4	5	5	5	20	15	15	5	3	4	4	5	5	3	3	4	5	4	3	4	5	4	3	4	2	5	18	25	18	14	3	1
103	2	35	5	3	5	0.6	1	4	3	4	5	4	5	5	5	4	5	5	5	5	4	30	19	14	5	4	4	5	4	5	4	5	5	5	5	5	5	5	5	5	5	5	5	20	37	20	14	4	3
104	1	63	5	4	4	20	1	5	5	5	5	5	1	1	5	5	5	5	5	5	4	27	20	14	4	4	4	4	5	5	3	4	5	5	4	4	4	4	4	3	5	4	3	16	30	19	13	3	5
105	1	67	5	4	4	15	1	5	5	5	5	5	1	5	5	5	5	5	5	5	4	31	20	14	5	4	5	5	5	4	3	4	4	4	5	4	4	5	5	4	5	4	5	20	33	17	14	5	4
106	1	80	4	4	4	20	2	5	5	5	5	3	3	5	5	2	2	2	5	5	5	31	11	15	5	4	5	5	5	4	4	5	5	4	5	4	4	5	4	4	5	4	5	20	34	17	15	5	4
107	2	52	4	4	1	15	2	4	4	5	5	4	1	1	5	3	5	3	5	5	2	24	16	12	4	4	4	3	5	4	3	4	5	4	5	4	4	4	3	4	4	4	5	16	30	16	15	5	3
108	1	62	2	3	4	17	2	4	4	5	5	4	4	4	5	4	5	3	4	5	4	30	17	13	5	5	5	5	5	2	4	5	5	3	4	4	3	4	4	5	3	5	5	18	37	11	15	5	2
109	1	46	4	3	1	13	2	3	4	4	4	4	3	3	5	3	5	2	4	5	2	25	15	11	5	4	5	5	5	2	4	5	5	4	5	4	3	4	5	4	3	4	5	19	35	12	15	5	4
110	1	79	1	2	2	23	2	1	5	1	5	5	1	1	3	3	5	3	2	4	2	19	14	8	3	1	2	2	2	5	3	1	2	5	2	1	4	3	1	1	4	2	1	10	12	18	5	3	2
111	1	63	3	2	1	21	2	3	4	3	5	3	4	3	5	4	4	2	3	4	3	25	15	10	5	1	3	4	3	5	2	1	5	5	3	3	3	5	4	1	5	4	5	17	19	18	13	4	5
112	1	70	1	2	4	20	1	3	5	5	5	5	3	3	5	2	5	4	5	4	2	29	16	11	5	2	3	5	5	5	4	4	5	5	5	3	5	5	3	5	5	5	4	20	29	20	14	3	2
113	2	73	1	1	4	10	1	1	1	1	1	1	1	1	5	1	5	2	4	5	5	7	13	14	3	2	2	3	5	4	3	2	5	4	3	3	5	4	2	2	4	3	4	13	19	17	14	3	2
114	1	63	3	2	4	2	2	2	5	5	5	5	1	1	5	1	2	5	5	5	2	24	13	12	3	2	3	1	5	5	3	2	5	5	3	2	3	3	1	2	5	3	5	10	18	18	15	4	2
115	1	59	5	4	1	23	2	5	5	5	5	5	5	5	5	2	5	5	5	5	5	35	17	15	5	4	5	5	5	1	5	3	5	1	5	4	2	5	4	4	1	5	5	20	34	5	15	4	3
116	1	80	1	1	5	22	2	1	1	3	1	3	2	1	2	1	3	2	3	4	1	12	8	8	5	1	1	5	5	4	1	1	5	3	5	1	2	5	1	1	3	2	4	20	9	12	14	4	2
117	1	57	1	1	5	5	2	2	3	3	3	2	4	3	4	3	4	4	3	4	2	20	15	9	5	5	5	5	5	1	5	4	5	4	5	5	4	5	4	4	2	5	1	20	37	11	11	2	2
118	2	71	5	3	4	16	2	3	5	5	5	5	5	5	5	4	5	4	4	5	4	33	18	13	4	5	5	5	5	5	5	5	5	5	3	5	5	3	5	5	5	5	4	15	40	20	14	4	2
119	1	56	5	3	1	3	2	5	5	5	5	5	4	2	5	5	5	4	5	5	5	31	19	15	5	5	5	5	5	5	5	5	5	5	5	4	3	4	3	4	5	5	5	19	36	18	15	5	4
120	1	68	4	4	4	2	1	4	5	5	5	5	3	3	5	4	5	3	2	5	5	30	17	12	5	2	5	5	5	5	4	5	5	5	5	4	3	5	4	5	5	5	5	20	34	18	15	5	4
121	2	61	3	2	4	18	1	4	5	5	5	4	3	5	5	3	5	3	5	5	1	31	16	11	5	2	2	5	5	5	4	5	5	4	4	3	5	5	3	5	5	5	5	19	29	19	15	4	4
122	2	50	3	4	1	9	1	5	5	5	5	5	5	3	5	3	5	2	4	5	3	33	15	12	4	4	3	5	4	3	3	4	5	3	4	4	3	5	4	4	3	4	5	18	30	12	14	5	3
123	1	58	1	1	2	7	2	1	1	1	4	1	1	1	5	2	5	1	5	5	4	10	13	14	3	1	2	3	3	2	1	2	3	2	2	3	3	2	2	2	2	3	2	10	16	9	8	3	4
124	2	47	3	3	1	6	1	2	5	5	5	3	5	5	5	4	5	5	4	5	2	30	19	11	2	5	5	2	5	5	4	5	5	5	1	5	5	1	4	4	4	5	5	6	37	19	15	3	1
125	1	67	4	2	4	12	2	5	5	5	5	5	5	5	5	4	5	5	5	5	1	35	19	11	5	4	4	5	5	5	5	5	5	5	4	5	5	5	5	5	5	5	5	19	38	20	15	5	4
126	1	66	2	1	5	10	2	1	2	1	2	3	4	1	3	2	3	1	1	2	1	14	9	4	5	1	1	5	5	5	1	2	5	5	5	1	5	5	2	1	5	2	5	20	11	20	15	5	5
127	2	59	3	1	4	17	1	1	5	5	5	1	5	2	3	5	1	5	5	4	5	24	14	14	3	3	2	3	3	4	2	1	5	5	4	3	5	3	3	3	5	1	5	13	18	19	13	4	2
128	2	59	3	1	4	19	2	2	4	4	4	2	2	2	4	3	3	4	5	5	4	20	14	14	5	3	2	5	5	2	3	2	5	1	5	2	1	5	2	2	1	2	3	20	18	5	13	3	2
129	1	37	3	4	1	3	2	3	4	5	4	2	5	2	4	5	5	5	3	5	3	25	19	11	3	3	3	3	5	5	3	3	5	3	3	3	4	2	2	3	4	3	5	11	23	16	15	5	2
130	2	75	4	3	4	35	2	2	5	5	5	4	3	3	3	2	4	3	3	5	1	27	12	9	4	3	4	4	5	5	4	4	5	5	5	3	5	5	3	1	5	3	4	18	25	20	14	4	2
131	2	49	1	1	5	13	2	3	4	3	4	3	2	2	1	1	2	1	1	2	1	21	5	4	5	3	3	5	5	5	5	5	5	2	5	5	2	2	5	5	2	5	2	17	36	11	12	5	4
132	1	65	5	3	4	14	2	3	4	4	4	2	3	2	4	2	4	2	3	5	2	22	12	10	1	2	2	2	3	4	2	2	2	1	1	1	1	1	1	1	1	1	1	5	12	7	6	4	1
133	1	66	3	3	4	11	2	5	5	5	5	5	5	5	5	5	5	5	5	5	1	35	20	11	4	4	3	5	5	5	4	3	5	5	5	3	5	5	4	3	5	3	5	19	27	20	15	2	2
134	1	59	4	3	3	25	2	1	1	2	1	2	1	1	2	1	1	2	2	1	1	9	6	4	3	2	3	3	4	3	3	3	4	3	3	3	4	4	3	3	3	1	1	13	21	13	9	4	2
135	1	77	4	1	1	30	2	1	3	4	5	3	5	4	2	3	2	2	4	4	4	25	9	12	3	2	3	4	4	3	2	2	3	4	2	3	2	2	2	3	3	4	4	11	21	12	11	5	5
136	1	76	5	4	4	10	2	3	5	5	5	5	5	3	4	3	5	2	1	4	2	31	14	7	4	4	4	5	5	5	5	5	5	5	5	4	4	5	4	4	5	4	5	19	34	19	15	3	2
137	1	78	4	3	1	3	2	1	1	3	3	1	2	2	3	1	3	1	1	3	1	13	8	5	4	3	3	3	2	3	2	2	2	2	5	3	3	4	3	2	5	3	5	16	21	13	9	5	3
138	1	45	2	1	5	12	2	1	1	1	2	1	5	5	2	2	1	1	5	5	3	16	6	13	5	2	2	5	5	4	1	2	2	2	5	2	5	5	3	2	2	4	5	20	18	13	12	4	2
139	2	87	5	3	4	23	2	5	5	5	5	5	5	5	4	4	5	3	2	5	5	35	16	12	2	3	4	2	5	2	3	3	5	2	4	2	2	4	3	2	2	4	4	12	24	8	14	5	5
140	1	73	1	1	2	8	2	5	4	4	5	4	4	4	4	3	5	2	4	5	4	30	14	13	5	5	5	5	5	5	1	5	5	5	5	4	5	5	5	3	5	5	5	20	33	20	15	5	5
141	1	66	1	1	2	25	2	4	4	4	4	3	3	2	4	3	4	4	5	5	1	24	15	11	5	4	3	5	4	4	3	4	4	3	5	3	3	5	4	4	3	5	4	20	30	13	12	5	2
142	2	55	1	1	2	5	2	1	2	2	2	3	1	1	3	1	4	2	1	2	1	12	10	4	4	2	2	3	5	2	1	2	5	2	3	1	1	3	1	2	1	2	5	13	13	6	15	2	1
143	1	28	5	2	5	6	1	5	5	5	5	5	5	5	5	5	5	3	4	5	4	35	18	13	5	4	4	4	5	5	4	3	5	5	5	3	3	5	4	4	4	4	5	19	30	17	15	3	4
144	1	59	2	1	2	10	2	5	5	5	5	5	3	1	5	3	5	4	3	5	1	29	17	9	4	4	5	3	5	2	4	4	5	2	3	5	2	3	4	4	2	5	5	13	35	8	15	3	4
145	2	48	1	1	2	1	2	2	3	3	3	3	2	2	4	1	4	1	1	4	1	18	10	6	4	2	1	3	5	2	2	1	5	1	2	2	1	2	1	2	1	3	5	11	14	5	15	5	5
146	1	53	1	3	2	3	1	3	4	4	4	2	2	2	5	3	5	4	3	4	3	21	17	10	5	1	1	4	2	1	1	1	2	1	3	1	1	4	1	1	1	3	1	16	10	4	5	4	2
147	1	69	5	1	4	7	2	2	3	4	3	3	5	5	5	1	5	1	2	5	2	25	12	9	4	4	5	3	4	3	4	4	4	4	3	5	2	3	4	4	3	5	3	13	35	12	11	3	3
148	1	57	2	1	2	13	2	2	4	2	2	2	4	4	1	1	1	1	3	4	3	20	4	10	3	2	3	3	3	3	3	3	5	3	4	3	3	3	2	1	3	3	3	13	20	12	11	3	1
149	1	44	1	1	2	8	1	1	1	1	2	1	5	2	2	1	4	1	5	5	4	13	8	14	5	3	3	5	3	3	3	3	3	3	5	3	3	5	2	2	3	2	5	20	21	12	11	2	2
150	1	61	3	3	4	13	2	5	5	5	5	5	5	5	5	5	5	4	5	5	5	35	19	15	5	5	5	5	5	5	3	5	5	5	5	4	5	5	4	4	5	5	5	20	35	20	15	3	1
151	1	57	5	2	1	19	2	5	5	5	5	5	5	5	5	1	5	1	5	5	5	35	12	15	5	5	5	5	5	5	5	5	5	5	5	4	5	5	4	5	5	5	5	20	38	20	15	5	3
152	1	89	3	3	4	36	2	5	5	2	5	5	5	5	5	2	3	2	3	4	4	32	12	11	4	3	3	5	5	5	5	5	5	5	5	4	5	5	5	4	5	5	5	19	34	20	15	5	4
153	2	67	1	1	2	6	1	1	1	1	1	3	1	1	5	1	5	1	2	2	1	9	12	5	4	2	2	5	5	4	1	2	5	5	4	2	3	4	2	2	5	5	5	17	18	17	15	2	2
154	2	68	1	1	2	0.6	1	2	4	3	3	4	4	3	2	3	4	2	4	4	2	23	11	10	5	4	4	4	5	5	5	4	5	4	3	4	3	3	4	4	4	4	4	15	33	16	14	4	3
155	2	66	2	1	5	17	2	1	2	2	2	1	1	1	2	1	1	1	3	4	3	10	5	10	5	1	1	5	5	5	1	1	5	5	5	1	3	5	1	1	5	1	1	20	8	18	11	2	2
156	1	49	5	4	1	5	1	2	3	2	2	3	2	3	4	3	5	2	4	5	4	17	14	13	5	4	5	5	5	4	4	5	4	4	4	5	1	4	5	5	4	5	4	18	38	13	13	5	4
157	1	60	5	3	4	20	2	4	4	5	4	4	4	3	5	3	5	2	3	4	4	28	15	11	5	4	5	5	5	5	5	5	5	4	5	4	5	5	3	4	5	5	4	20	35	19	14	4	3
158	1	78	5	3	4	12	1	5	5	5	5	4	1	1	3	5	5	5	3	4	2	26	18	9	3	3	3	2	3	2	2	3	3	2	2	4	1	3	2	3	3	5	3	10	25	8	9	4	3
159	1	60	5	4	4	4	2	5	5	5	5	5	5	5	5	1	5	1	5	5	5	35	12	15	5	5	5	5	5	5	5	5	5	5	5	5	5	5	5	5	5	5	4	20	40	20	14	5	2
160	2	70	1	1	2	10	2	2	3	3	2	2	3	4	3	2	3	1	2	2	4	19	9	8	3	3	3	3	5	5	3	2	5	5	4	2	5	3	2	2	5	3	1	13	20	20	11	4	5
161	2	61	4	3	4	17	2	2	5	5	5	5	2	2	5	4	5	4	2	4	3	26	18	9	5	4	4	5	5	5	3	4	5	5	5	3	5	5	4	3	5	5	4	20	30	20	14	2	5
162	2	59	1	2	4	10	2	1	4	4	4	5	1	1	4	2	4	3	4	5	5	20	13	14	3	3	4	3	4	5	4	4	4	5	4	4	5	3	4	3	5	3	1	13	29	20	9	3	2
163	1	69	3	3	4	22	2	4	5	5	5	5	1	1	5	4	5	4	3	5	3	26	18	11	5	3	4	5	4	2	3	2	5	2	5	3	2	5	2	5	4	5	4	20	27	10	13	4	3
164	2	54	1	1	2	7	1	1	1	1	1	2	1	1	2	1	5	2	2	2	1	28	16	14	4	5	4	5	5	4	4	5	5	4	5	3	4	5	4	3	5	5	5	19	33	17	15	3	2
165	2	62	2	1	2	15	2	3	5	3	5	3	3	3	5	1	4	3	3	4	4	25	13	11	5	4	4	5	5	5	4	4	5	5	4	5	4	4	4	4	5	5	4	18	34	19	14	5	5
166	1	51	1	1	5	13	2	2	2	3	3	2	2	1	2	1	4	1	2	4	1	15	8	7	3	1	2	2	4	2	2	1	3	2	3	2	2	2	1	2	2	3	2	10	14	8	9	3	1
167	2	61	1	1	2	15	1	3	3	4	4	4	5	5	5	1	4	3	4	5	2	28	13	11	5	5	5	5	5	5	3	5	5	5	5	5	5	5	5	4	5	5	3	20	37	20	13	4	4
168	1	60	3	2	1	10	1	2	2	3	2	3	5	5	5	1	5	1	2	3	4	22	12	9	5	5	4	5	5	4	2	4	5	4	5	4	3	5	3	5	5	5	5	20	32	16	15	5	4
169	1	64	1	1	2	24	2	5	5	5	5	3	5	4	3	2	1	2	5	5	4	32	8	14	5	4	5	5	5	5	2	4	5	5	5	4	5	5	4	5	5	5	3	20	33	20	13	5	4
170	1	57	3	4	4	1	2	1	3	2	1	1	5	5	5	1	5	1	5	5	5	18	12	15	5	2	3	5	5	5	2	3	5	5	5	4	5	5	2	4	5	3	3	20	23	20	13	5	5
171	1	59	1	1	3	1	1	1	1	1	1	1	5	4	4	1	1	1	5	5	4	14	7	14	5	2	2	5	5	5	3	3	5	5	5	4	4	5	2	4	5	5	4	20	25	19	14	4	3
172	1	28	4	2	1	1	1	3	5	5	5	5	5	4	4	1	3	1	3	4	4	32	9	11	5	4	5	4	5	5	3	4	5	4	5	4	5	5	3	4	5	5	4	19	32	19	14	4	2
173	1	63	1	1	2	17	1	1	1	1	1	1	1	1	1	1	3	1	5	5	4	7	6	14	3	3	2	2	4	2	3	3	5	2	4	3	1	4	2	4	2	3	4	13	23	7	13	2	3
174	1	68	5	1	2	11	1	5	5	5	5	5	5	5	4	4	5	3	4	4	1	35	16	9	5	5	3	4	5	5	3	4	5	4	4	5	5	5	3	5	5	4	5	18	32	19	15	4	5
175	2	70	1	1	2	6	1	4	4	3	4	3	5	5	5	3	5	3	5	5	4	28	16	14	5	3	4	4	5	5	3	5	5	4	3	5	3	5	4	5	3	5	5	17	34	15	15	3	5
176	1	67	3	1	3	15	1	2	3	3	3	4	4	3	5	3	4	2	4	5	4	22	14	13	4	3	2	3	5	5	4	3	5	5	4	4	5	4	3	3	5	4	5	15	26	20	15	4	4
177	2	55	5	4	1	15	2	5	5	5	5	5	2	5	5	2	5	5	5	5	4	32	17	14	2	5	5	1	5	5	5	5	5	5	2	5	5	2	5	5	5	5	5	7	40	20	15	5	4
178	1	54	2	1	3	3	1	1	5	5	5	5	1	2	2	3	4	2	3	5	1	24	11	9	5	3	2	5	5	1	3	3	5	1	5	2	5	5	2	2	1	1	5	20	18	8	15	4	2
179	1	27	5	3	1	0.5	1	4	5	5	5	2	2	5	3	2	4	2	4	4	3	28	11	11	4	3	3	4	5	4	3	2	5	4	3	3	3	4	3	2	4	2	5	15	21	15	15	5	5
180	2	63	1	1	2	1	1	1	1	2	1	2	1	2	4	1	3	1	3	4	1	10	9	8	3	3	2	2	3	5	3	3	4	4	3	4	4	3	3	3	5	2	1	11	23	18	8	2	2
181	2	61	1	1	1	1	2	1	1	1	1	1	3	3	4	1	2	1	5	5	4	11	8	14	3	3	4	2	4	3	1	2	4	3	3	4	4	4	3	2	4	3	4	12	22	14	12	3	1
182	1	23	4	1	5	3	2	4	5	5	5	5	5	5	5	1	5	3	2	5	4	34	14	11	5	4	3	5	4	3	3	5	4	3	5	4	3	5	3	3	4	3	5	20	28	13	13	4	2
183	1	41	5	4	1	10	2	4	5	5	5	4	5	5	5	3	5	3	3	4	5	33	16	12	5	1	2	4	5	4	3	1	5	4	5	3	4	5	2	4	4	5	5	19	21	16	15	4	3
184	2	72	2	1	5	24	2	3	4	4	4	4	1	1	5	1	5	4	5	5	4	21	15	14	4	3	4	3	5	4	4	4	5	4	3	4	3	3	4	4	5	4	5	13	31	16	15	3	2
185	2	60	1	1	5	15	2	1	1	1	1	3	1	1	5	1	5	1	2	5	5	9	12	12	5	1	1	5	5	2	1	1	5	2	5	1	1	5	1	1	2	2	5	20	9	7	15	4	2
186	2	60	2	2	4	13	1	5	5	5	5	4	3	4	4	4	5	4	4	5	4	31	17	13	5	3	2	5	5	5	3	2	5	5	5	3	3	4	2	2	5	3	4	19	20	18	14	5	3
187	1	68	4	2	4	28	1	1	3	1	3	2	3	4	5	3	5	4	5	4	1	17	17	10	5	4	3	5	5	5	4	1	3	5	4	1	3	4	1	1	4	3	3	18	18	17	11	3	2
188	1	52	5	4	1	5	2	5	5	5	5	5	5	5	5	5	5	5	5	5	4	35	20	14	5	4	3	4	5	4	5	2	3	5	5	2	3	4	3	3	5	1	5	18	23	17	13	4	3
189	1	70	1	1	2	13	2	2	2	1	3	2	1	4	5	4	5	5	2	2	1	15	19	5	5	3	4	5	5	4	2	3	4	1	5	3	1	5	2	4	2	3	5	20	24	8	14	4	2
190	1	51	2	3	2	10	2	5	5	5	5	3	5	5	5	5	5	4	5	5	2	33	19	12	5	3	4	5	5	5	3	2	5	5	5	4	5	5	4	5	5	5	5	20	30	20	15	5	5
191	2	43	5	4	1	10	2	5	5	5	5	2	5	5	5	5	5	5	4	5	2	32	20	11	5	3	5	4	4	3	2	3	4	3	5	3	4	5	4	5	3	5	4	19	30	13	12	4	3
192	1	61	4	4	4	15	2	2	5	5	5	3	2	2	5	3	5	5	3	4	2	24	18	9	5	5	5	5	5	5	3	5	5	5	5	5	5	5	3	4	5	5	4	20	35	20	14	4	4
193	1	61	1	2	2	12	1	1	4	3	5	2	1	1	3	3	4	3	2	4	1	17	13	7	3	2	2	3	2	1	1	2	3	1	3	1	1	3	2	1	1	1	2	12	12	4	7	3	1
194	2	68	1	1	2	13	2	1	2	2	2	4	1	1	4	1	4	2	5	5	3	13	11	13	2	1	2	1	5	2	1	1	5	1	5	2	1	5	1	3	2	3	3	13	14	6	13	4	3
195	2	78	5	3	4	21	1	5	5	5	5	3	1	1	5	3	5	5	2	5	2	25	18	9	4	2	1	4	5	5	1	2	5	5	3	1	4	4	1	1	5	2	5	15	11	19	15	4	3
196	1	70	2	2	4	15	2	1	2	2	2	3	1	1	5	1	5	1	5	5	3	12	12	13	5	2	1	5	5	5	1	2	5	4	5	1	3	5	3	1	4	1	4	20	12	16	14	3	1
197	2	68	1	1	2	1	2	1	1	1	1	1	1	1	4	1	5	1	5	5	4	7	11	14	5	4	3	5	4	3	3	4	4	3	5	4	3	4	3	3	3	4	5	19	28	12	13	4	4
198	1	50	5	3	3	10	1	4	4	5	4	5	5	5	5	5	5	5	5	5	4	32	20	14	5	4	4	3	3	4	4	4	5	4	5	4	5	5	4	4	4	4	5	18	32	17	13	5	5
199	1	52	5	4	1	5	2	5	5	5	5	5	5	1	5	5	4	5	5	5	4	31	19	14	5	4	4	3	4	4	4	4	5	3	4	3	4	5	4	3	4	3	5	17	29	15	14	4	2
200	1	78	5	4	4	13	2	5	5	5	5	5	5	4	5	5	5	1	5	5	4	34	16	14	5	4	4	5	4	3	4	5	4	4	5	4	3	5	3	3	3	4	4	20	31	13	12	5	3
201	1	51	4	2	5	14	1	4	4	5	4	4	4	5	4	3	4	3	3	4	4	30	14	11	4	3	3	3	4	4	3	4	3	4	5	3	3	4	4	3	4	3	5	16	26	15	12	5	3
202	2	64	5	3	4	21	2	1	2	2	2	3	1	1	4	3	4	1	2	5	1	12	12	8	3	3	3	2	4	1	2	4	5	1	2	2	1	2	3	1	1	5	3	9	23	4	12	3	1
203	1	61	2	2	4	6	2	1	2	2	2	2	1	1	5	2	5	4	5	5	1	11	16	11	4	1	1	3	4	1	1	1	3	1	2	1	1	2	1	1	1	2	4	11	9	4	11	4	2
204	1	73	3	2	4	14	2	4	5	5	5	4	1	1	5	2	5	4	4	5	4	25	16	13	5	3	4	5	5	4	3	2	5	3	5	2	2	5	3	3	3	2	4	20	22	12	14	4	2
205	1	35	5	3	1	5	1	2	4	4	4	3	5	5	5	5	5	5	3	4	2	27	20	9	1	1	5	1	5	5	5	1	5	5	3	5	5	4	3	5	5	5	4	9	30	20	14	3	2
206	2	62	3	3	4	20	2	1	1	1	1	1	1	1	5	1	5	1	1	2	1	7	12	4	4	2	1	4	4	3	1	2	4	2	4	1	5	4	2	1	3	5	4	16	15	13	12	4	1
207	2	60	3	2	4	15	2	4	5	2	2	2	2	2	2	1	2	3	1	3	1	19	8	5	5	3	1	5	3	3	1	3	2	2	5	1	2	5	2	1	2	4	4	20	16	9	9	3	2
208	2	61	2	1	5	9	2	3	3	1	2	1	2	1	5	4	5	4	2	5	5	13	18	12	4	4	4	3	5	5	3	4	5	5	3	3	4	3	4	3	5	5	4	13	30	19	14	5	3
209	2	49	3	1	4	14	2	4	5	4	5	5	5	5	4	5	5	4	4	5	4	33	18	13	5	4	4	4	5	4	4	3	5	4	5	2	4	5	5	5	4	5	4	19	32	16	14	4	3
210	2	76	3	2	1	20	1	5	5	5	5	4	5	5	5	3	5	4	5	5	2	34	17	12	5	4	5	3	4	4	4	5	4	3	4	4	5	4	4	5	4	4	5	16	35	16	13	5	4
211	2	85	3	2	4	30	2	1	5	5	5	4	5	5	2	1	5	1	5	5	4	30	9	14	5	4	3	5	4	4	5	3	4	5	5	4	3	4	3	4	4	3	5	19	29	16	13	4	3
212	2	49	2	2	5	20	2	4	5	5	5	5	5	4	2	1	2	1	5	5	3	33	6	13	4	3	3	2	3	3	3	4	3	3	3	4	4	5	4	3	4	3	5	14	27	14	11	5	4
213	2	55	1	1	5	12	2	1	1	1	1	1	2	2	2	1	1	1	5	5	1	9	5	11	4	3	4	3	3	4	5	4	3	3	2	4	3	4	3	2	2	4	5	13	29	12	11	5	2
214	2	48	1	1	2	15	2	4	3	4	4	3	4	3	4	2	5	2	5	5	4	25	13	14	4	3	4	5	4	4	3	3	4	3	5	4	3	4	3	4	5	4	5	18	28	15	13	4	2
215	2	42	1	2	3	15	2	4	5	5	5	1	3	1	3	4	3	3	1	2	5	24	13	8	5	1	5	2	3	3	2	2	3	2	5	4	5	5	3	5	5	5	5	17	27	15	11	4	1
216	2	60	3	1	4	15	2	4	5	5	5	3	4	4	4	3	5	3	2	3	2	30	15	7	5	1	4	4	4	2	2	2	5	2	5	1	2	5	3	4	5	5	5	19	22	11	14	5	4
217	2	69	5	4	4	3	2	4	5	5	5	5	4	4	5	4	5	5	4	5	4	32	19	13	5	5	5	3	5	5	3	3	5	5	5	1	4	5	2	5	4	5	4	18	29	18	14	4	2
218	2	69	2	2	1	32	2	5	4	5	4	4	5	4	5	5	5	3	5	5	5	31	18	15	5	3	3	5	4	3	3	4	3	3	3	4	3	3	3	4	4	4	5	16	28	13	12	5	3
219	1	78	5	4	4	16	2	5	5	5	4	5	4	4	5	5	5	3	5	5	5	32	18	15	5	3	3	4	3	3	3	4	5	3	3	4	4	5	3	3	4	3	5	17	26	14	13	4	2
220	1	61	2	1	1	7	1	5	5	5	5	4	4	5	5	5	4	4	5	5	5	33	18	15	5	3	3	2	3	4	3	3	3	4	4	3	3	5	3	4	3	3	5	16	25	14	11	4	2
221	1	45	3	1	1	15	2	5	5	5	5	4	5	4	5	5	5	4	4	5	3	33	19	12	4	3	4	3	4	4	3	3	4	5	4	3	4	3	4	5	3	4	5	14	29	16	13	3	1
222	1	49	4	4	3	3	1	5	5	5	5	5	4	4	5	5	5	4	5	5	5	33	19	15	4	3	3	3	4	3	3	4	5	3	4	3	3	4	3	2	4	4	5	15	25	13	14	5	4
223	2	49	2	3	5	20	2	4	4	3	4	5	3	3	5	4	5	4	5	4	1	26	18	10	2	3	4	3	4	4	3	4	3	3	4	4	5	5	4	5	4	3	4	14	30	16	11	5	3
224	2	66	2	2	4	13	2	1	1	1	2	1	1	2	4	2	4	2	5	4	4	9	12	13	1	3	1	2	1	3	4	1	2	1	1	2	1	2	1	1	1	2	3	6	15	6	6	4	1
225	1	74	1	2	4	8	2	1	1	2	1	2	1	1	4	3	3	4	4	5	1	9	14	10	4	2	3	4	5	3	1	2	4	3	5	3	4	5	3	4	4	5	3	18	23	14	12	2	1
226	1	51	3	4	3	18	2	5	5	5	5	4	5	5	5	5	5	4	4	5	2	34	19	11	5	1	5	5	5	5	2	4	4	5	5	4	5	5	4	5	5	5	5	20	30	20	14	4	3
227	2	60	1	2	3	12	2	1	2	1	2	2	1	1	2	1	1	1	2	3	3	10	5	8	5	2	1	5	3	1	1	3	3	1	2	1	1	2	2	1	1	2	4	14	13	4	10	2	1
228	1	43	4	3	1	6	2	5	5	5	5	4	5	5	5	4	5	4	1	4	2	34	18	7	5	1	4	5	5	4	2	2	5	5	5	3	4	5	3	4	3	5	4	20	24	16	14	4	3
229	2	26	3	1	5	6	2	4	5	5	5	5	5	5	5	4	5	4	1	5	1	34	18	7	5	5	4	5	5	5	1	3	5	5	5	4	2	5	3	3	3	3	5	20	26	15	15	4	3
230	1	81	1	1	5	23	2	1	2	2	2	1	1	1	2	1	2	1	1	5	1	10	6	7	5	5	1	2	2	1	1	1	1	1	5	1	1	5	1	1	1	3	2	17	14	4	5	3	1
231	1	64	2	2	4	14	2	2	2	2	1	2	1	2	5	3	4	4	2	4	3	12	16	9	1	2	4	2	1	4	1	2	1	4	1	2	4	1	1	3	4	1	2	5	16	16	4	4	2
232	2	75	2	1	4	26	2	3	5	5	5	4	5	4	4	3	3	2	3	5	2	31	12	10	4	4	3	3	5	4	3	5	4	4	5	3	4	5	3	4	3	4	5	17	29	15	14	5	4
233	1	68	3	1	4	20	2	5	5	5	5	5	4	5	5	5	5	4	5	5	5	34	19	15	4	3	3	3	4	3	3	4	3	4	3	4	5	4	3	4	3	4	5	14	28	15	12	5	4
234	2	70	2	1	2	23	2	1	1	1	1	1	4	4	5	1	5	1	5	5	1	13	12	11	4	3	4	4	3	4	3	4	3	3	4	3	4	5	2	2	3	4	5	17	25	14	11	3	4
235	1	79	4	1	4	9	2	5	5	5	5	4	5	4	5	5	5	4	5	5	3	33	19	13	5	3	4	4	4	4	3	4	5	3	5	3	4	4	3	4	3	5	5	18	29	14	14	5	3
236	1	61	3	3	4	20	1	5	4	4	4	5	4	5	5	5	5	3	5	5	5	31	18	15	5	3	3	5	4	3	4	4	4	3	5	4	3	4	4	3	4	4	5	19	29	13	13	5	4
237	2	55	1	1	2	20	2	1	1	1	1	4	3	5	5	3	5	3	5	5	5	16	16	15	4	3	4	5	3	4	4	3	5	4	3	4	4	3	3	4	3	4	5	15	29	15	13	4	3
238	1	64	2	1	4	10	2	4	4	4	4	3	2	1	5	4	5	3	5	5	5	22	17	15	4	3	3	5	4	3	3	4	5	3	5	4	3	5	3	4	3	3	5	19	27	12	14	5	4
239	1	36	6	4	1	0.6	1	5	5	5	5	5	5	4	5	5	5	5	4	5	5	34	20	14	2	2	4	2	3	3	4	5	5	4	4	5	4	4	4	4	4	3	4	12	31	15	12	4	4
240	2	78	1	1	4	29	2	1	1	2	1	3	1	1	5	3	4	4	2	3	3	10	16	8	3	4	3	4	4	4	3	4	3	5	4	3	2	4	4	3	4	2	3	15	26	15	10	4	3
241	2	78	1	1	1	29	2	3	3	3	4	4	4	5	3	1	3	1	4	4	3	26	8	11	4	3	4	4	4	3	3	3	4	3	5	4	3	4	3	3	4	3	5	17	26	13	13	3	1
242	1	67	3	4	4	22	2	5	5	5	5	4	5	5	5	4	5	4	4	5	5	34	18	14	4	3	4	3	4	3	3	4	4	3	5	3	3	4	2	3	3	4	5	16	26	12	13	5	3
243	1	55	4	2	1	12	2	5	5	4	5	5	5	4	5	5	5	4	5	5	5	33	19	15	4	3	4	5	4	3	3	4	3	4	5	3	4	3	3	3	4	4	5	17	27	15	12	5	4
244	2	73	2	1	1	24	2	5	5	5	5	5	5	4	5	5	5	4	5	5	1	34	19	11	4	3	4	5	3	4	5	4	4	3	5	4	3	5	4	3	4	3	5	19	30	14	12	4	2
245	1	70	1	1	2	13	2	5	5	5	5	4	5	4	3	2	3	2	3	5	4	33	10	12	4	3	4	5	4	3	4	3	4	4	5	3	4	4	3	4	5	4	5	18	28	16	13	5	3
246	2	81	2	1	2	21	2	5	5	5	5	4	4	5	2	1	2	1	4	5	2	33	6	11	4	3	4	4	3	4	4	3	5	4	5	3	4	4	3	4	5	5	5	17	29	17	13	5	4
247	2	66	1	1	4	31	2	1	3	1	3	2	2	2	2	1	2	1	3	3	3	14	6	9	3	3	2	3	4	2	3	3	4	1	3	4	1	4	3	3	2	4	4	13	25	6	12	4	2
248	1	83	1	2	4	29	2	5	5	5	5	5	4	4	2	1	2	1	5	5	4	33	6	14	5	4	3	4	3	4	5	4	3	4	5	4	3	4	3	4	4	3	5	18	30	15	11	3	4
249	2	46	1	2	3	15	2	2	2	1	2	2	1	1	5	1	1	2	3	4	1	11	9	8	3	3	4	4	3	4	2	3	5	3	4	3	4	4	2	3	4	2	3	15	22	15	11	3	2
250	2	80	1	1	2	3	1	1	2	2	2	1	1	2	1	1	2	1	2	2	2	11	5	6	2	1	1	3	2	3	1	1	3	2	1	2	2	1	2	1	2	3	2	7	12	9	7	2	2
251	2	53	1	3	2	1	1	4	4	4	3	3	3	4	2	3	2	2	4	4	4	25	9	12	3	3	2	4	3	3	2	3	4	4	4	3	3	3	3	3	3	3	4	14	22	13	11	2	2
252	2	27	4	1	5	1	1	5	5	5	5	5	5	5	5	4	4	4	4	5	4	35	17	13	4	5	4	4	4	4	4	4	4	4	4	4	4	4	4	4	2	3	2	16	32	14	10	4	3
253	2	28	6	1	5	2	1	4	5	5	4	4	5	4	4	4	5	3	4	5	5	31	16	14	2	3	3	4	4	2	2	2	3	2	2	3	2	2	3	2	3	2	2	10	20	9	9	2	4
254	2	78	1	1	5	7	2	1	1	1	1	1	5	1	1	1	1	1	4	4	5	11	4	13	4	4	3	5	4	1	1	4	4	2	5	4	3	1	2	4	1	2	2	15	24	7	10	4	1
255	2	76	1	1	2	2	1	1	2	2	2	2	1	1	2	1	1	1	3	3	2	11	5	8	3	3	3	5	4	3	2	4	3	3	3	3	3	3	3	4	3	3	3	14	25	12	10	4	1
256	2	22	5	1	5	1	2	4	3	4	4	3	4	4	4	4	4	4	4	4	3	26	16	11	4	3	2	5	5	4	4	4	4	4	4	4	4	4	4	3	4	3	4	17	27	16	13	4	4
257	2	56	4	2	2	5	2	2	2	2	2	2	2	2	2	1	1	1	1	1	1	14	5	3	1	2	2	1	2	2	1	2	2	2	3	2	2	2	3	3	2	2	3	7	17	8	7	2	1
258	2	28	3	1	5	1.5	2	3	4	4	3	3	4	4	3	2	3	2	4	4	4	25	10	12	2	3	3	3	2	2	2	2	2	1	2	2	3	1	1	2	2	1	4	8	16	8	8	4	3
259	2	55	1	1	2	3	2	3	4	4	3	3	1	1	1	1	3	1	2	2	1	19	6	5	2	1	1	2	3	2	2	2	3	3	3	1	3	3	2	3	2	1	1	10	13	10	7	4	1
260	2	56	2	1	2	6	2	1	2	4	4	1	2	1	1	1	1	1	4	4	2	15	4	10	4	5	4	5	2	3	3	4	4	3	4	4	2	4	4	2	3	4	4	17	30	11	10	3	1
261	2	32	5	3	5	2	2	4	4	3	3	2	4	1	3	1	2	1	5	4	4	21	7	13	2	3	3	3	2	2	3	4	2	3	5	3	3	4	4	2	4	3	3	14	25	12	7	3	2
262	2	45	3	4	2	4	2	3	4	4	4	4	4	4	4	4	4	4	3	4	4	27	16	11	4	4	4	4	3	3	3	3	4	4	4	4	4	3	3	4	4	4	4	15	29	15	11	4	2
263	2	47	1	1	5	5.5	1	5	4	4	4	4	4	5	4	3	5	4	5	5	5	30	16	15	5	5	5	5	5	5	4	5	5	5	5	3	4	4	4	5	5	5	5	19	36	19	15	4	5
264	1	34	2	2	3	2	1	4	4	3	4	5	5	4	4	3	3	3	4	5	5	29	13	14	5	4	4	5	5	5	4	5	4	4	4	4	4	3	3	3	4	5	5	17	32	17	14	3	3
[truncated: 15 more columns]
